# Supplementary material for: Breakpoint Mapping of Symptomatic Balanced Translocations Links the EPHA6, KLF13 and UBR3 Genes to Novel Disease Phenotype
Source: J Clin Med. 2020 Apr 25;9(5):1245. doi: 10.3390/jcm9051245 (PMC7287862; doi:10.3390/jcm9051245)
Supplement: Supplementary file 1 [file jcm-09-01245-s001.zip]

Archive with 2 entries (2 files):
- File S1.xlsx
- Table S1.docx
