# Supplementary material for: Breakpoint Mapping of Symptomatic Balanced Translocations Links the EPHA6, KLF13 and UBR3 Genes to Novel Disease Phenotype
Source: J Clin Med. 2020 Apr 25;9(5):1245. doi: 10.3390/jcm9051245 (PMC7287862; doi:10.3390/jcm9051245)
Supplement: Supplementary file 1 [file jcm-09-01245-s001.zip › File S1.xlsx]

## Sheet: Proband 1
Breakpoint	Gene	Omim# Disease inheritance	pLI	Comments (HGMD, mouse phenotype)
chr3	ARL6 (MIM: 608845 )	Bardet-Biedl syndrome 3 (MIM: 600151), AR	0.01	NA
	MINA (MIM: 612049 )	NA	0	mouse: reduced allergic response to house dust mites
	CRYBG3 (NA)	NA	0	NA
chr5	CDH6 (MIM: 603007)	NA	0.92	mouse: loss of nephrons
	DROSHA (MIM: 608828 )	NA	0.07	mouse: Increased inflammation in multiple systems, cachexia and premature death

## Sheet: Proband 2
Breakpoint	Gene	Omim# Disease inheritance	pLI	Comments (HGMD, mouse phenotype)
chr10	NRP1 (MIM: 602069 )	NA	0.99	mouse: impaired neuronal migration and axon guidance, and vascular defects
chr8	LONRF1 (NA )	NA	0.61	NA
	KIAA1456 (MIM: 615666)	NA	0	NA
	C8ORF48 (MIM: C8ORF48)	NA	0	NA

## Sheet: Proband 3
Breakpoint	Gene	Omim# Disease inheritance	pLI	Comments (HGMD, mouse phenotype)
chr1	TM2D1 (MIM: 610080 )	NA	0	mouse: micropthalmia, embryonic growth retardation,prenatal lethality
	INADL (MIM: 603199)	NA	0	NA
chr2	SATB2 (MIM: 608148 )	Glass syndrome (MIM:612313) ,AD	1	NA
	FTCDNL1 (MIM: 614308 )	NA	0.41	NA

## Sheet: Proband 4
Breakpoint	Gene	Omim# Disease inheritance	pLI	Comments (HGMD, mouse phenotype)
chr2	ASB1 (MIM: 605758)	NA	0	mouse: ecreased spermatogenesis, and thickening of the skin
	TWIST2 (MIM: 607556)	Barber-Say syndrome (MIM: 209885), AD	0.56	NA
	HDAC4 (MIM: 605314)	NA	1	mouse:postnatal lethality, exencephaly, and abnormal skeleton morphology
	NDUFA10 (MIM: 603835)	Mitochondrial complex I deficiency, nuclear type 22 (MIM: 618243) , AR	0	NA

## Sheet: Proband 5
Breakpoint	Gene	Omim# Disease inheritance	pLI	Comments (HGMD, mouse phenotype)
chrX	MAGEE1 (MIM: 300759)	NA	0.97	NA
	FGF16 (MIM: 300827)	Metacarpal 4-5 fusion (MIM: 309630),XLR	0.75	NA
	ATRX (MIM: 300032)	Alpha-thalassemia/mental retardation syndrome (MIM: 301040),XLD	1	NA
	MAGT1 (MIM: 300715)	Congenital disorder of glycosylation, type Icc (MIM: 301031),XLR	0.96	NA
	COX7B (MIM: 300885)	Linear skin defects with multiple congenital anomalies 2 (MIM: 300887),XLD	0.67	NA
	PGK1 (MIM: 311800)	Phosphoglycerate kinase 1 deficiency (MIM: 300653), XLR	0.77	NA
	PGAM4 (MIM: 300567)	NA	NA	NA
chr1	AMY1B (MIM: 104701)	NA	0	NA
	AMY1C (MIM: 104702)	NA	0	NA

## Sheet: Proband 6
Breakpoint	Gene	Omim# Disease inheritance	pLI	Comments (HGMD, mouse phenotype)
chr10	NEBL (MIM: 605491)	NA	0	NA
	C10ORF113 (NA)	NA	0	NA
	CASC10 (NA)	NA	0.07	NA
	SKIDA1 (NA)	NA	0.99	mouse: smaller spleen
	DNAJC1 (MIM: 611207)	NA	0	NA
chr15	KIF23 (MIM: 605064)	NA	1	NA
	RPLP1 (MIM: 180520)	NA	0.37	NA
	UACA (MIM: 612516)	NA	0	NA
	LARP6 (MIM: 611300)	NA	0.67	mouse: abnormal skin morphology, abnormal eye morphology

## Sheet: Proband 7
Breakpoint	Gene	Omim# Disease inheritance	pLI	Comments (HGMD, mouse phenotype)
chr15	GOLGA8R (NA)	NA	0	NA
	CHRFAM7A (MIM: 609756)	NA	0	NA
	GOLGA8Q (NA)	NA	0	NA
	GOLGA8H (NA)	NA	0	NA
	ARHGAP11B (MIM: 616310)	NA	NA	NA
	FAN1 (MIM: 613534 )	Interstitial nephritis, karyomegalic (MIM: 614817), AR)	0	NA
	MTMR10 (MIM: 208500)	Short-rib thoracic dysplasia 1 with or without polydactyly (MIM: 208500), AR	0	NA
	TRPM1 (MIM: 603576)	Night blindness, congenital stationary (MIM: 613216), AR	0	NA
chr13	IPO5 (MIM: 602008)	NA	1	NA
	RNF113B (NA)	NA	0.79	NA
	FARP1 (MIM: 602654)	NA	0	NA
	SLC15A1 (MIM: 600544)	NA	0	mouse: eptide uptake in the intestine is substantially reduced
	DOCK9 (MIM: 607325)	NA	1	mouse: abnormal bone structure
	UBAC2 (MIM: 610007)	NA	0	mouse: lymphopoiesis and lymphoid activation
	GPR183 (MIM: 605741)	NA	0.02	mouse: altered B cell migration during immune activation
	GPR18 (MIM: 602042)	NA	0	mouse: increased susceptibility to E. coli infection
